# Supplementary material for: Phase Transitions in the “Spinel-Layered” Li1+xNi0.5Mn1.5O4 (x = 0, 0.5, 1) Cathodes upon (De)lithiation Studied with Operando Synchrotron X-ray Powder Diffraction
Source: Nanomaterials (Basel). 2021 May 21;11(6):1368. doi: 10.3390/nano11061368 (PMC8224351; doi:10.3390/nano11061368)
Supplement: Supplementary file 1 [file nanomaterials-11-01368-s001.zip]

Archive with 3 entries (2 files):
- Supplementary/
- Supplementary/Revised_SM.pdf
- Supplementary/Unit cell parameters.xlsx
