# Supplementary material for: Phase Transitions in the “Spinel-Layered” Li1+xNi0.5Mn1.5O4 (x = 0, 0.5, 1) Cathodes upon (De)lithiation Studied with Operando Synchrotron X-ray Powder Diffraction
Source: Nanomaterials (Basel). 2021 May 21;11(6):1368. doi: 10.3390/nano11061368 (PMC8224351; doi:10.3390/nano11061368)
Supplement: Supplementary file 1 [file nanomaterials-11-01368-s001.zip › Supplementary/Unit cell parameters.xlsx]

## Sheet: LiNi0.5Mn1.5O4
	Tetragonal = T (I41/amd)				Monoclin = M (C2/m)						Cubic1 = C1 (Fd-3m)			Cubic2 = C2 (Fd-3m)			Cubic3 = C3(Fd-3m)
# XRD pattern	lattice, Å		V, Å^3	wt. %	a, Å	b, Å	c, Å	b, o	V, Å^3	wt. %	lattice, Å	V, Å^3	wt. %	lattice, Å	V, Å^3	wt. %	lattice, Å	V, Å^3	wt. %
1	5.750(2)	8.656(2)	286.2(1)	16	4.984(2)	8.551(1)	5.040(2)	109.28(3)	202.7(1)	64	8.180(2)	547.4(2)	19
20	5.754(2)	8.647(3)	286.3(2)	11	4.984(2)	8.549(1)	5.040(2)	109.29(3)	202.7(1)	63	8.178(1)	546.9(2)	24
30	5.758*	6.623*	285.9*	9**	4.983(2)	8.545(1)	5.039(1)	109.33(3)	202.4(1)	64	8.176(1)	546.6(1)	27
40	5.758*	6.623*	285.9*	9*	4.984(2)	8.545(1)	5.039(1)	109.34(3)	202.5(1)	64	8.176(1)	546.6(1)	27
50	5.758*	6.623*	285.9*	9*	4.984(2)	8.543(1)	5.038(1)	109.33(2)	202.4(1)	64	8.175(1)	546.3(1)	27
60	5.758*	6.623*	285.9*	9*	4.982(2)	8.541(1)	5.038(1)	109.32(2)	202.3(1)	64	8.172(1)	545.8(1)	27
70	5.758*	6.623*	285.9*	10*	4.982(2)	8.539(1)	5.038(1)	109.30(2)	202.3(1)	64	8.172(1)	545.8(1)	26
80	5.758*	6.623*	285.9*	10*	4.980(2)	8.536(1)	5.038(1)	109.29(3)	202.2(1)	64	8.171(1)	545.6(1)	26
90	5.758*	6.623*	285.9*	10*	4.984(2)	8.537(1)	5.039(1)	108.28(3)	202.4(1)	62	8.1701(8)	545.4(1)	27
100	5.758*	6.623*	285.9*	10*	4.983(2)	8.533(1)	5.036(2)	108.21(3)	202.2(1)	65	8.167(8)	544.7(2)	25
110	5.758*	6.623*	285.9*	11*	4.991(2)	8.532(2)	5.034(2)	109.11(3)	202.6(1)	64	8.159(1)	543.2(1)	25
120	5.758*	6.623*	285.9*	10*	4.968(3)	8.525(2)	5.022(3)	108.85(6)	201.3(2)	61	8.140(2)	539.3(2)	29
130	5.758*	6.623*	285.9*	10*	4.964(3)	8.526(2)	5.022(3)	108.84(6)	201.2(2)	61	8.139(1)	539.1(2)	29
135	5.758*	6.623*	285.9*	11*	4.941(3)	8.531(3)	5.038(3)	108.86(6)	201.0(2)	60	8.137(2)	538.8(2)	29
140	5.758*	6.623*	285.9*	11*	4.930(5)	8.529(3)	5.040(4)	109.0(1)	200.4(3)	64				8.111(2)	533.6(2)	25
150	5.758*	6.623*	285.9*	11	4.946(2)	8.522(1)	5.034(2)	108.98(4)	200.6(1)	63				8.090(1)	529.5(1)	26
160	5.758*	6.623*	285.9*	11*	4.950(2)	8.528(1)	5.036(2)	108.96(4)	201.1(1)	65				8.092(1)	529.9(2)	24
170	5.758*	6.623*	285.9*	11*	4.938(2)	8.528(1)	5.045(1)	109.16(3)	200.7(1)	65				8.089(1)	529.2(1)	18	8.012(2)	514.4(3)	6
180	5.758*	6.623*	285.9*	10*	4.946(2)	8.524(1)	5.047(1)	109.28(3)	200.8(1)	66				8.059(3)	523.4(3)	7	8.012(1)	514.3(1)	17
185	5.758*	6.623*	285.9*	11*	4.936(4)	8.524(2)	5.037(3)	109.02(7)	200.4(2)	60							8.011(2)	514.0(2)	29
190	5.758*	6.623*	285.9*	10*	4.980(4)	8.516(2)	5.046(2)	109.30(4)	201.9(2)	59							8.012(2)	514.2(2)	31
195	5.758*	6.623*	285.9*	7*	4.991(3)	8.517(1)	5.050(1)	109.36(3)	202.5(1)	59							8.012(2)	514.2(2)	34
200	5.758*	6.623*	285.9*	6*	4.993(3)	8.516(1)	5.050(1)	109.33(3)	202.6(1)	60							8.012(2)	514.4(2)	34
210	5.758*	6.623*	285.9*	6*	4.993(3)	8.516(1)	5.050(1)	109.32(3)	202.6(1)	59							8.011(2)	514.2(2)	35
220	5.758*	6.623*	285.9*	8*	4.987(3)	8.520(1)	5.051(1)	109.39(3)	202.4(1)	58							8.011(2)	514.1(2)	34
225	5.758*	6.623*	285.9*	8*	4.988(3)	8.520(1)	5.051(1)	109.40(3)	202.4(1)	58							8.010(2)	514.0(2)	34
230	5.758*	6.623*	285.9*	10	4.938(3)	8.523(2)	5.036(2)	108.96(6)	200.4(2)	60							8.011(2)	514.2(2)	30
240	5.758*	6.623*	285.9*	11	4.938(2)	8.527(1)	5.039(2)	108.98(4)	200.6(1)	65				8.095(1)	530.4(1)	15	8.013(2)	514.6(2)	9
245	5.758*	6.623*	285.9*	11	4.938(2)	8.529(1)	5.038(2)	108.87(4)	200.8(1)	63				8.099(2)	531.2(1)	26
250	5.758*	6.623*	285.9*	11	4.938(5)	8.530(3)	5.037(3)	108.93(8)	200.7(3)	61				8.115(1)	534.3(1)	28
255	5.758*	6.623*	285.9*	9	4.960(4)	8.526(3)	5.017(3)	108.91(7)	200.7(2)	62				8.129(3)	537.1(3)	29
260	5.758*	6.623*	285.9*	9	4.976(3)	8.522(3)	5.022(3)	108.97(6)	201.4(2)	63	8.140(2)	539.3(3)	28
265	5.758*	6.623*	285.9*	9	4.987(2)	8.523(2)	5.032(2)	109.32(2)	201.8(1)	65	8.158(3)	542.9(4)	26
270	5.758*	6.623*	285.9*	9	4.988(2)	8.523(2)	5.034(2)	109.34(2)	201.9(1)	60	8.163(2)	544.0(2)	31
280	5.758*	6.623*	285.9*	9	4.988(2)	8.527(2)	5.034(1)	109.38(2)	202.0(1)	59	8.169(2)	545.1(2)	32
290	5.758*	6.623*	285.9*	9	4.988(2)	8.532(2)	5.034(1)	109.39(2)	202.1(1)	59	8.170(2)	545.4(2)	32
300	5.758*	6.623*	285.9*	9	4.985(2)	8.538(2)	5.034(2)	109.41(2)	202.1(1)	59	8.172(2)	545.8(2)	32
310	5.758*	6.623*	285.9*	9	4.985(2)	8.541(2)	5.034(2)	109.41(2)	202.2(1)	60	8.175(1)	546.3(1)	32
320	5.758*	6.623*	285.9*	10	4.980(2)	8.546(1)	5.040(1)	109.44(2)	202.3(1)	66	8.175(1)	546.4(1)	24
330	5.758*	6.623*	285.9*	10	4.978(2)	8.548(1)	5.042(1)	109.46(2)	202.3(1)	66	8.176(1)	546.6(1)	24
340	5.758*	6.623*	285.9*	11	4.978(2)	8.549(1)	5.041(1)	109.46(2)	202.2(1)	67	8.175(1)	546.4(1)	23
350	5.754(2)	8.641(3)	286.1(2)	12	4.978(2)	8.550(1)	5.043(1)	109.46(2)	202.4(1)	67	8.177(2)	546.6(2)	21
360	5.750(2)	8.647(3)	285.9(2)	14	4.977(2)	8.553(1)	5.042(2)	109.42(3)	202.4(1)	66	8.178(2)	546.9(2)	19
370	5.747(2)	8.651(2)	285.7(1)	18	4.979(2)	8.553(2)	5.043(2)	109.40(3)	202.5(1)	67	8.181(3)	547.6(3)	15
380	5.747(2)	8.652(2)	285.8(1)	20	4.979(2)	8.550(2)	5.040(2)	109.32(3)	202.5(1)	67	8.185(3)	548.3(4)	13
390	5.743(2)	8.651(3)	285.3(2)	20	4.982(2)	8.546(2)	5.033(2)	109.21(4)	202.3(1)	67	8.185(4)	548.4(5)	13
400	5.743(2)	8.656(2)	285.5(1)	20	4.982(2)	8.551(2)	5.037(2)	109.28(3)	202.5(1)	66	8.186(3)	548.6(4)	14
410	5.747(2)	8.653(2)	285.8(1)	20	4.983(2)	8.546(2)	5.037(2)	109.26(3)	202.5(1)	67	8.187(3)	548.7(4)	13

## Sheet: Li1.5Ni0.5Mn1.5O4
	Tetragonal = T (I41/amd)				Monoclin = M (C2/m)						Cubic1 = C1 (Fd-3m)			Cubic2 = C2 (Fd-3m)			Cubic3 = C3(Fd-3m)
# XRD pattern	lattice, Å		V, Å^3	wt. %	a, Å	b, Å	c, Å	b, o	V, Å^3	wt. %	lattice, Å	V, Å^3	wt. %	lattice, Å	V, Å^3	wt. %	lattice, Å	V, Å^3	wt. %
1	5.7501(8)	8.656(1)	286.18(7)	24	5.017(2)	8.573(2)	5.038(2)	109.24(3)	204.6(1)	46	8.179(1)	547.1(1)	30
10	5.7537(8)	8.662(1)	286.75(7)	23	5.019(2)	8.573(2)	5.038(2)	109.25(3)	204.7(1)	47	8.179(1)	547.1(1)	30
20	5.7528(9)	8.662(1)	286.67(7)	22	5.018(2)	8.571(2)	5.039(2)	109.23(3)	204.6(1)	47	8.178(1)	546.9(1)	31
30	5.752(1)	8.658(2)	286.45(8)	19	5.019(2)	8.574(2)	5.041(2)	109.26(3)	204.8(1)	46	8.1760(7)	546.55(8)	35
40	5.749(1)	8.662(2)	286.30(8)	17	5.024(2)	8.573(2)	5.040(2)	109.24(2)	204.9(1)	46	8.1762(6)	546.58(7)	37
50	5.752(1)	8.662(2)	286.6(1)	14	5.024(1)	8.576(2)	5.038(2)	109.23(2)	205.0(1)	48	8.1767(6)	546.69(7)	38
55	5.756(2)	8.655(3)	286.8(1)	10	5.019(1)	8.578(1)	5.039(2)	109.26(2)	204.8(1)	47	8.1773(6)	546.80(7)	43
60	5.756(2)*	8.655(3)*	286.8(1)*	6	5.025(1)	8.578(1)	5.038(2)	109.22(2)	205.1(1)	47	8.1771(6)	546.76(7)	47
70	5.756(2)*	8.655(3)*	286.8(1)*	5	5.025(1)	8.576(1)	5.037(2)	109.22(2)	205.0(1)	46	8.1763(5)	546.60(5)	49
80	5.756(2)*	8.655(3)*	286.8(1)*	5	5.024(1)	8.575(1)	5.037(2)	109.20(2)	204.9(1)	45	8.1757(5)	546.48(6)	50
90	5.756(2)*	8.655(3)*	286.8(1)*	5	5.025(1)	8.548(1)	5.036(2)	109.13(2)	204.4(1)	45	8.1707(5)	545.47(6)	50
100	5.756(2)*	8.655(3)*	286.8(1)*	5	5.035(2)	8.539(2)	5.032(2)	109.00(2)	204.5(1)	44	8.1702(5)	545.39(6)	51
110	5.756(2)*	8.655(3)*	286.8(1)*	6	5.037(2)	8.538(1)	5.027(2)	108.96(2)	204.5(1)	42	8.1682(4)	544.98(5)	52
120	5.756(2)*	8.655(3)*	286.8(1)*	6	5.037(1)	8.538(1)	5.028(2)	108.99(2)	204.5(1)	42	8.1656(4)	544.47(5)	52
130	5.756(2)*	8.655(3)*	286.8(1)*	7	5.037(2)	8.537(1)	5.023(2)	108.99(2)	204.3(1)	40	8.1596(5)	543.26(6)	53
140	5.756(2)*	8.655(3)*	286.8(1)*		4.995(3)	8.532(1)	5.027(2)	109.48(4)	202.0(2)	31	8.1516(5)	541.65(6)	62
150	5.756(2)*	8.655(3)*	286.8(1)*	7	4.993(3)	8.574(2)	5.024(2)	109.63(4)	202.6(2)	32	8.1463(5)	540.60(6)	59
160	5.756(2)*	8.655(3)*	286.8(1)*	8	4.991(3)	8.560(2)	5.024(2)	109.66(4)	202.1(2)	30	8.1422(5)	539.79(5)	62
170	5.756(2)*	8.655(3)*	286.8(1)*	8	4.989(2)	8.581(2)	5.026(2)	109.68(3)	202.6(1)	33	8.1394(4)	539.22(5)	59
180	5.756(2)*	8.655(3)*	286.8(1)*	8	4.981(3)	8.583(2)	5.028(2)	109.77(4)	202.3(2)	34	8.1341(6)	538.18(6)	58
182	5.756(2)*	8.655(3)*	286.8(1)*	9	4.983(3)	8.582(2)	5.031(2)	109.76(4)	202.5(2)	36	8.1307(6)	537.50(7)	52			2
183	5.756(2)*	8.655(3)*	286.8(1)*	9	4.975(4)	8.577(2)	5.034(3)	109.80(5)	202.1(2)	36	8.1259(9)	536.5(1)	49	8.105(3)	532.4(3)	6
184	5.756(2)*	8.655(3)*	286.8(1)*	9	4.963(4)	8.580(2)	5.036(3)	109.84(4)	201.7(2)	37	8.117(1)	534.8(1)	46	8.100(3)	531.4(4)	8
185	5.756(2)*	8.655(3)*	286.8(1)*	7	4.961(2)	8.527(2)	5.063(3)	109.58(3)	201.8(2)	31			0	8.0988(6)	531.21(6)	62
190	5.756(2)*	8.655(3)*	286.8(1)*	7	4.961(2)	8.522(2)	5.063(3)	109.60(3)	201.7(1)	31			0	8.0921(5)	529.89(6)	62
195	5.756(2)*	8.655(3)*	286.8(1)*	7	4.960(2)	8.524(2)	5.064(2)	109.60(3)	201.7(1)	31				8.0918(4)	529.83(4)	62
200	5.756(2)*	8.655(3)*	286.8(1)*	7	4.960(2)	8.523(2)	5.064(2)	109.60(3)	201.7(1)	31				8.0917(4)	529.80(4)	62
210	5.756(2)*	8.655(3)*	286.8(1)*	7	4.961(2)	8.523(2)	5.065(2)	109.61(3)	201.7(1)	31				8.0911(4)	529.69(4)	62
220	5.756(2)*	8.655(3)*	286.8(1)*	7	4.962(2)	8.522(2)	5.064(2)	109.60(3)	201.7(1)	32				8.0913(4)	529.72(4)	61
230	5.756(2)*	8.655(3)*	286.8(1)*	7	4.964(2)	8.521(2)	5.067(2)	109.61(3)	201.9(1)	33				8.0924(5)	529.95(6)	59
233	5.756(2)*	8.655(3)*	286.8(1)*	8	4.967(2)	8.520(2)	5.063(2)	109.58(3)	201.8(1)	33				8.0903(5)	529.54(6)	57			4
234	5.756(2)*	8.655(3)*	286.8(1)*	7	4.964(2)	8.524(2)	5.061(2)	109.60(3)	201.7(1)	32				8.0903(5)	529.52(6)	54			7
235	5.756(2)*	8.655(3)*	286.8(1)*	7	4.964(3)	8.524(2)	5.060(2)	109.61(3)	201.7(1)	30				8.0892(2)	529.31(3)	51	8.015(1)	515.0(1)	12
236	5.756(2)*	8.655(3)*	286.8(1)*	7	4.965(3)	8.526(2)	5.060(2)	109.61(3)	201.7(1)	30				8.0890(2)	529.28(3)	49	8.016(1)	515.0(1)	14
237	5.756(2)*	8.655(3)*	286.8(1)*	7	4.965(3)	8.526(2)	5.060(2)	109.61(3)	201.7(1)	30				8.0888(3)	529.25(3)	46	8.016(1)	515.0(1)	17
238	5.756(2)*	8.655(3)*	286.8(1)*	7	4.965(2)	8.525(2)	5.060(2)	109.61(3)	201.7(1)	30				8.0882(3)	529.13(3)	44	8.0157(8)	515.03(9)	19
239	5.756(2)*	8.655(3)*	286.8(1)*	7	4.965(2)	8.526(2)	5.060(2)	109.62(3)	201.7(1)	30				8.0876(3)	529.01(4)	41	8.0162(7)	515.12(8)	22
240	5.756(2)*	8.655(3)*	286.8(1)*	7	4.966(3)	8.527(2)	5.058(2)	109.63(3)	201.7(1)	29				8.0872(3)	528.93(4)	38	8.0160(6)	515.07(7)	26
241	5.756(2)*	8.655(3)*	286.8(1)*	7	4.966(3)	8.526(2)	5.058(2)	109.61(3)	201.7(1)	28				8.0866(3)	528.81(4)	34	8.0153(5)	514.94(6)	31
242	5.756(2)*	8.655(3)*	286.8(1)*	7	4.967(3)	8.526(2)	5.056(2)	109.59(3)	201.7(1)	28				8.0852(4)	528.53(5)	29	8.0148(5)	514.85(5)	36
243	5.756(2)*	8.655(3)*	286.8(1)*	7	4.967(3)	8.527(1)	5.056(2)	109.60(3)	201.8(1)	28				8.0842(5)	528.34(5)	23	8.0141(4)	514.70(4)	42
244	5.756(2)*	8.655(3)*	286.8(1)*	7	4.968(3)	8.526(2)	5.055(2)	109.60(3)	201.7(1)	29				8.0821(7)	527.92(8)	16	8.0128(4)	514.46(4)	48
245	5.756(2)*	8.655(3)*	286.8(1)*	7	4.970(3)	8.523(2)	5.045(2)	109.58(3)	201.7(1)	29				8.078(1)	527.1(1)	10	8.0113(3)	514.17(4)	54
246	5.756(2)*	8.655(3)*	286.8(1)*	7	4.969(3)	8.526(2)	5.053(2)	109.62(3)	201.6(1)	31				8.078(1)*	527.1(1)*	6	8.0107(6)	514.06(7)	57
250	5.756(2)*	8.655(3)*	286.8(1)*	7	4.970(4)	8.518(2)	5.050(2)	109.58(5)	201.4(2)	30						0	8.0083(6)	513.60(7)	63
255	5.756(2)*	8.655(3)*	286.8(1)*	7	4.969(4)	8.518(2)	5.049(2)	109.57(5)	201.3(2)	30							8.0092(6)	513.77(7)	63
260	5.756(2)*	8.655(3)*	286.8(1)*	7	4.968(3)	8.526(2)	5.052(2)	109.62(3)	201.6(1)	31						4	8.0114(5)	514.18(6)	58
262	5.756(2)*	8.655(3)*	286.8(1)*	7	4.968(3)	8.526(2)	5.052(2)	109.62(3)	201.6(1)	31						6	8.0114(6)	514.18(6)	56
265	5.756(2)*	8.655(3)*	286.8(1)*	7	4.968(2)	8.527(2)	5.052(2)	109.61(3)	201.6(1)	31				8.085(1)	528.5(2)	9	8.0118(6)	514.26(6)	53
268	5.756(2)*	8.655(3)*	286.8(1)*	7	4.968(2)	8.528(2)	5.053(2)	109.61(3)	201.7(1)	31				8.089(1)	529.3(1)	12	8.0118(6)	514.29(7)	50
271	5.756(2)*	8.655(3)*	286.8(1)*	7	4.967(2)	8.529(2)	5.053(2)	109.61(3)	201.7(1)	31				8.0894(8)	529.35(9)	15	8.0117(7)	514.25(8)	47
274	5.756(2)*	8.655(3)*	286.8(1)*	7	4.967(2)	8.529(2)	5.055(2)	109.62(3)	201.7(1)	31				8.0896(7)	529.39(8)	18	8.0115(7)	514.21(8)	44
277	5.756(2)*	8.655(3)*	286.8(1)*	7	4.966(2)	8.529(2)	5.055(2)	109.61(3)	201.7(1)	31				8.0902(6)	529.51(7)	22	8.0114(8)	514.20(9)	40
280	5.756(2)*	8.655(3)*	286.8(1)*	7	4.965(2)	8.528(2)	5.057(2)	109.61(3)	201.7(1)	31				8.0909(5)	529.66(5)	25	8.0114(9)	514.2(1)	37
283	5.756(2)*	8.655(3)*	286.8(1)*	7	4.964(2)	8.527(2)	5.058(2)	109.62(3)	201.7(1)	31				8.0918(4)	529.83(5)	30	8.0121(9)	514.2(1)	32
286	5.756(2)*	8.655(3)*	286.8(1)*	7	4.965(2)	8.528(2)	5.059(2)	109.61(3)	201.7(1)	31				8.0922(4)	529.90(4)	36	8.013(2)	514.5(2)	26
289	5.756(2)*	8.655(3)*	286.8(1)*	7	4.963(2)	8.521(2)	5.064(2)	109.59(3)	201.7(1)	30				8.0937(3)	530.21(3)	45	8.017(3)	515.3(4)	18
293	5.756(2)*	8.655(3)*	286.8(1)*	6	4.964(2)	8.526(2)	5.062(2)	109.59(3)	201.8(1)	30				8.0967(2)	530.79(3)	59	8.017(3)*	515.3(4)*	4
296	5.756(2)*	8.655(3)*	286.8(1)*	7	4.960(2)	8.524(2)	5.063(2)	109.61(3)	201.7(1)	31				8.0970(5)	530.84(6)	62
299	5.756(2)*	8.655(3)*	286.8(1)*	7	4.961(2)	8.524(2)	5.060(2)	109.60(3)	201.6(1)	32				8.0983(4)	531.10(5)	61
300	5.756(2)*	8.655(3)*	286.8(1)*	7	4.962(2)	8.524(2)	5.059(2)	109.60(3)	201.6(1)	33				8.0986(5)	531.17(5)
305	5.756(2)*	8.655(3)*	286.8(1)*	7	4.963(3)	8.523(2)	5.054(3)	109.60(4)	201.4(2)	33				8.1015(7)	531.74(8)	60
306	5.756(2)*	8.655(3)*	286.8(1)*	10	4.962(3)	8.578(2)	5.038(3)	109.89(4)	201.7(2)	38	8.117(1)	534.8(1)	29	8.1049(7)	532.41(2)	23
307	5.756(2)*	8.655(3)*	286.8(1)*	10	4.964(4)	8.579(2)	5.035(2)	109.85(4)	201.7(2)	38	8.119(1)	535.1(1)	30	8.1052(8)	532.46(9)	22
308	5.756(2)*	8.655(3)*	286.8(1)*	10	4.964(3)	8.580(2)	5.033(2)	109.82(4)	201.7(2)	39	8.1186(9)	535.1(1)	34	8.105(1)	532.5(1)	17
309	5.756(2)*	8.655(3)*	286.8(1)*	10	4.966(3)	8.578(2)	5.032(2)	109.80(4)	201.7(2)	39	8.1212(9)	535.6(1)	35	8.105*	532.5*	17
310	5.756(2)*	8.655(3)*	286.8(1)*	10	4.962(4)	8.579(3)	5.034(3)	109.76(4)	201.7(2)	38	~8.123(2)	~536.0(2)	~35	8.108*	533.0*	~16
311	5.756(2)*	8.655(3)*	286.8(1)*	10	4.977(4)	8.570(3)	5.025(3)	109.71(5)	201.8(2)	38	8.122(1)	535.8(2)	41	8.102*	531.8*	11
312	5.756(2)*	8.655(3)*	286.8(1)*	11	4.979(4)	8.571(3)	5.027(3)	109.76(5)	201.9(2)	37	8.125(1)	536.4(2)	43	8.102*	531.8*	11
315	5.756(2)*	8.655(3)*	286.8(1)*	11	4.988(3)	8.525(2)	5.016(2)	109.44(4)	201.1(2)	35	8.130(1)	537.3(1)	45	8.102*	531.8*	11
316	5.756(2)*	8.655(3)*	286.8(1)*	9	4.987(4)	8.577(2)	5.026(3)	109.71(5)	202.4(2)	33	8.1408(8)	539.52(9)	58
320	5.756(2)*	8.655(3)*	286.8(1)*	7	4.999(4)	8.531(2)	5.027(3)	109.47(5)	202.1(2)	31	8.1544(5)	542.23(6)	62
325	5.756(2)*	8.655(3)*	286.8(1)*	7	5.039(4)	8.534(2)	5.025(3)	109.15(4)	204.1(2)	30	8.1678(4)	544.90(5)	63
330	5.756(2)*	8.655(3)*	286.8(1)*	7	5.046(3)	8.535(3)	5.026(3)	109.05(4)	204.6(2)	30	8.1730(4)	545.94(5)	63
350	5.756(2)*	8.655(3)*	286.8(1)*	7	5.049(3)	8.545(2)	5.026(3)	109.11(4)	204.9(2)	30	8.1756(5)	546.47(5)	63
380	5.756(2)*	8.655(3)*	286.8(1)*	8	5.045(2)	8.573(2)	5.027(2)	109.17(4)	205.3(2)	30	8.1756(4)	546.45(5)	62
410	5.756(2)*	8.655(3)*	286.8(1)*	9	5.027(4)	8.573(2)	5.032(3)	109.19(4)	204.9(2)	31	8.1758(5)	546.50(5)	60
430	5.756(2)*	8.655(3)*	286.8(1)*	11	5.043(3)	8.574(2)	5.026(3)	109.14(4)	205.3(2)	33	8.1759(5)	546.52(5)	56
450	5.756(2)*	8.655(3)*	286.8(1)*	15	5.048(2)	8.573(2)	5.029(3)	109.15(3)	205.6(1)	34	8.1761(5)	546.57(6)	51
480	5.7537(9)	8.655(2)	286.53(8)	24	5.022(3)	8.574(2)	5.036(2)	109.21(4)	204.8(1)	41	8.177(1)	546.8(1)	35
600	5.7561(9)	8.658(1)	286.88(8)	23	5.022(2)	8.576(2)	5.037(2)	109.23(3)	204.8(1)	41	8.1773(8)	546.8(1)	36
700	5.7537(8)	8.660(1)	286.69(7)	23	5.021(2)	8.576(2)	5.036(2)	109.22(3)	204.8(1)	41	8.1765(6)	546.64(7)	36

## Sheet: Li2Ni0.5Mn1.5O4
	Tetragonal = T (I41/amd)				Monoclin = M (C2/m)						Cubic1 = C1 (Fd-3m)			Cubic2 = C2 (Fd-3m)			Cubic3 = C3(Fd-3m)
# XRD pattern	lattice, Å		V, Å^3	wt. %	a, Å	b, Å	c, Å	b, o	V, Å^3	wt. %	lattice, Å	V, Å^3	wt. %	lattice, Å	V, Å^3	wt. %	lattice, Å	V, Å^3	wt. %
1	5.750(2)	8.656(2)	286.2(1)	16	4.984(2)	8.551(1)	5.040(2)	109.28(3)	202.7(1)	64	8.180(2)	547.4(2)	19
20	5.754(2)	8.647(3)	286.3(2)	11	4.984(2)	8.549(1)	5.040(2)	109.29(3)	202.7(1)	63	8.178(1)	546.9(2)	24
30	5.758*	6.623*	285.9*	9**	4.983(2)	8.545(1)	5.039(1)	109.33(3)	202.4(1)	64	8.176(1)	546.6(1)	27
40	5.758*	6.623*	285.9*	9*	4.984(2)	8.545(1)	5.039(1)	109.34(3)	202.5(1)	64	8.176(1)	546.6(1)	27
50	5.758*	6.623*	285.9*	9*	4.984(2)	8.543(1)	5.038(1)	109.33(2)	202.4(1)	64	8.175(1)	546.3(1)	27
60	5.758*	6.623*	285.9*	9*	4.982(2)	8.541(1)	5.038(1)	109.32(2)	202.3(1)	64	8.172(1)	545.8(1)	27
70	5.758*	6.623*	285.9*	10*	4.982(2)	8.539(1)	5.038(1)	109.30(2)	202.3(1)	64	8.172(1)	545.8(1)	26
80	5.758*	6.623*	285.9*	10*	4.980(2)	8.536(1)	5.038(1)	109.29(3)	202.2(1)	64	8.171(1)	545.6(1)	26
90	5.758*	6.623*	285.9*	10*	4.984(2)	8.537(1)	5.039(1)	108.28(3)	202.4(1)	62	8.1701(8)	545.4(1)	27
100	5.758*	6.623*	285.9*	10*	4.983(2)	8.533(1)	5.036(2)	108.21(3)	202.2(1)	65	8.167(8)	544.7(2)	25
110	5.758*	6.623*	285.9*	11*	4.991(2)	8.532(2)	5.034(2)	109.11(3)	202.6(1)	64	8.159(1)	543.2(1)	25
120	5.758*	6.623*	285.9*	10*	4.968(3)	8.525(2)	5.022(3)	108.85(6)	201.3(2)	61	8.140(2)	539.3(2)	29
130	5.758*	6.623*	285.9*	10*	4.964(3)	8.526(2)	5.022(3)	108.84(6)	201.2(2)	61	8.139(1)	539.1(2)	29
135	5.758*	6.623*	285.9*	11*	4.941(3)	8.531(3)	5.038(3)	108.86(6)	201.0(2)	60	8.137(2)	538.8(2)	29
140	5.758*	6.623*	285.9*	11*	4.930(5)	8.529(3)	5.040(4)	109.0(1)	200.4(3)	64				8.111(2)	533.6(2)	25
150	5.758*	6.623*	285.9*	11	4.946(2)	8.522(1)	5.034(2)	108.98(4)	200.6(1)	63				8.090(1)	529.5(1)	26
160	5.758*	6.623*	285.9*	11*	4.950(2)	8.528(1)	5.036(2)	108.96(4)	201.1(1)	65				8.092(1)	529.9(2)	24
170	5.758*	6.623*	285.9*	11*	4.938(2)	8.528(1)	5.045(1)	109.16(3)	200.7(1)	65				8.089(1)	529.2(1)	18	8.012(2)	514.4(3)	6
180	5.758*	6.623*	285.9*	10*	4.946(2)	8.524(1)	5.047(1)	109.28(3)	200.8(1)	66				8.059(3)	523.4(3)	7	8.012(1)	514.3(1)	17
185	5.758*	6.623*	285.9*	11*	4.936(4)	8.524(2)	5.037(3)	109.02(7)	200.4(2)	60							8.011(2)	514.0(2)	29
190	5.758*	6.623*	285.9*	10*	4.980(4)	8.516(2)	5.046(2)	109.30(4)	201.9(2)	59							8.012(2)	514.2(2)	31
195	5.758*	6.623*	285.9*	7*	4.991(3)	8.517(1)	5.050(1)	109.36(3)	202.5(1)	59							8.012(2)	514.2(2)	34
200	5.758*	6.623*	285.9*	6*	4.993(3)	8.516(1)	5.050(1)	109.33(3)	202.6(1)	60							8.012(2)	514.4(2)	34
210	5.758*	6.623*	285.9*	6*	4.993(3)	8.516(1)	5.050(1)	109.32(3)	202.6(1)	59							8.011(2)	514.2(2)	35
220	5.758*	6.623*	285.9*	8*	4.987(3)	8.520(1)	5.051(1)	109.39(3)	202.4(1)	58							8.011(2)	514.1(2)	34
225	5.758*	6.623*	285.9*	8*	4.988(3)	8.520(1)	5.051(1)	109.40(3)	202.4(1)	58							8.010(2)	514.0(2)	34
230	5.758*	6.623*	285.9*	10	4.938(3)	8.523(2)	5.036(2)	108.96(6)	200.4(2)	60							8.011(2)	514.2(2)	30
240	5.758*	6.623*	285.9*	11	4.938(2)	8.527(1)	5.039(2)	108.98(4)	200.6(1)	65				8.095(1)	530.4(1)	15	8.013(2)	514.6(2)	9
245	5.758*	6.623*	285.9*	11	4.938(2)	8.529(1)	5.038(2)	108.87(4)	200.8(1)	63				8.099(2)	531.2(1)	26
250	5.758*	6.623*	285.9*	11	4.938(5)	8.530(3)	5.037(3)	108.93(8)	200.7(3)	61				8.115(1)	534.3(1)	28
255	5.758*	6.623*	285.9*	9	4.960(4)	8.526(3)	5.017(3)	108.91(7)	200.7(2)	62				8.129(3)	537.1(3)	29
260	5.758*	6.623*	285.9*	9	4.976(3)	8.522(3)	5.022(3)	108.97(6)	201.4(2)	63	8.140(2)	539.3(3)	28
265	5.758*	6.623*	285.9*	9	4.987(2)	8.523(2)	5.032(2)	109.32(2)	201.8(1)	65	8.158(3)	542.9(4)	26
270	5.758*	6.623*	285.9*	9	4.988(2)	8.523(2)	5.034(2)	109.34(2)	201.9(1)	60	8.163(2)	544.0(2)	31
280	5.758*	6.623*	285.9*	9	4.988(2)	8.527(2)	5.034(1)	109.38(2)	202.0(1)	59	8.169(2)	545.1(2)	32
290	5.758*	6.623*	285.9*	9	4.988(2)	8.532(2)	5.034(1)	109.39(2)	202.1(1)	59	8.170(2)	545.4(2)	32
300	5.758*	6.623*	285.9*	9	4.985(2)	8.538(2)	5.034(2)	109.41(2)	202.1(1)	59	8.172(2)	545.8(2)	32
310	5.758*	6.623*	285.9*	9	4.985(2)	8.541(2)	5.034(2)	109.41(2)	202.2(1)	60	8.175(1)	546.3(1)	32
320	5.758*	6.623*	285.9*	10	4.980(2)	8.546(1)	5.040(1)	109.44(2)	202.3(1)	66	8.175(1)	546.4(1)	24
330	5.758*	6.623*	285.9*	10	4.978(2)	8.548(1)	5.042(1)	109.46(2)	202.3(1)	66	8.176(1)	546.6(1)	24
340	5.758*	6.623*	285.9*	11	4.978(2)	8.549(1)	5.041(1)	109.46(2)	202.2(1)	67	8.175(1)	546.4(1)	23
350	5.754(2)	8.641(3)	286.1(2)	12	4.978(2)	8.550(1)	5.043(1)	109.46(2)	202.4(1)	67	8.177(2)	546.6(2)	21
360	5.750(2)	8.647(3)	285.9(2)	14	4.977(2)	8.553(1)	5.042(2)	109.42(3)	202.4(1)	66	8.178(2)	546.9(2)	19
370	5.747(2)	8.651(2)	285.7(1)	18	4.979(2)	8.553(2)	5.043(2)	109.40(3)	202.5(1)	67	8.181(3)	547.6(3)	15
380	5.747(2)	8.652(2)	285.8(1)	20	4.979(2)	8.550(2)	5.040(2)	109.32(3)	202.5(1)	67	8.185(3)	548.3(4)	13
390	5.743(2)	8.651(3)	285.3(2)	20	4.982(2)	8.546(2)	5.033(2)	109.21(4)	202.3(1)	67	8.185(4)	548.4(5)	13
400	5.743(2)	8.656(2)	285.5(1)	20	4.982(2)	8.551(2)	5.037(2)	109.28(3)	202.5(1)	66	8.186(3)	548.6(4)	14
410	5.747(2)	8.653(2)	285.8(1)	20	4.983(2)	8.546(2)	5.037(2)	109.26(3)	202.5(1)	67	8.187(3)	548.7(4)	13
